# Supplementary material for: Macrophages foster anti-tumor immunity by ZEB1-dependent cytotoxic T cell chemoattraction
Source: Commun Biol. 2025 Jul 1;8:976. doi: 10.1038/s42003-025-08339-7 (PMC12218307; doi:10.1038/s42003-025-08339-7)
Supplement: Supplementary file 6 — Supplementary Data 3 [file 42003_2025_8339_MOESM6_ESM.xlsx]

## Sheet: Fig. 1
Fig. 1f
	CD68+ cells / FOV			% ZEB1+ CD68+ cells / FOV
	Healthy adjacent colon	CRC		Healthy adjacent colon	CRC
	25	49		12	18.397
	3	24		0	20.105
	14.5	20		24.2857	24.841
	12	36		6.666	22.183
	2			0
		12			14.773
		20			22.189
		18			24.762
		12			0
Fig. 1h
	CD68+ cells / FOV			% ZEB1+ CD68+ cells / FOV
	Healthy lung	Lung colony		Healthy lung	Lung colony
	15	11.2		0	5.55556
	10	15.1667		0	6.25
	13	20		0	10
	13	17.2		0	20
	17	14.4		5.88235	18.1818
	10	20		0	18.1818
	12	18		0	22.2222
	9	17.2		33.3333	12
	11	12.8			29.1667
	7	5.6			20
	9	7.8			7.69231
		13.2
		14

## Sheet: Fig. 2
Fig. 2a
Colon	Others			B cells			T cells			Neutrophils			Macrophages			NK cells
LysMCtrl		0	60.5		41.16	12.91		16.38	12.13		0.79	0.24		9.43	4.47		33.41	10.2
LysMΔZeb1		32.29	0		25.05	39.66		15.3	18.58		0.43	0.7		9.74	6.71		17.19	38.59
Lung	Others			B cells			T cells			Neutrophils			Macrophages			NK cells
LysMCtrl	15.58	4.75	8.3	34.18	39.86	37.74	25.4	21.03	26.97	6.82	8.95	10.65	0.89	3.66	0.71	17.13	21.75	15.63
LysMΔZeb1	12.83	9.89	11.04	38.29	35.52	36.04	28.67	27.24	27.08	5.24	8.91	7.96	0.31	1.08	1.08	14.66	17.36	16.8
Spleen	B cells			T cells			Neutrophils			Macrophages			NK cells			Others
LysMCtrl	67.42	65.34	61.37	27.02	22.52	25.05	1.21	1.79	2.55	0.87	1.08	1.29	6.59	6.77	6.32	0	0	0
LysMDel-Zeb1	63.76	64.42	63.2	27.07	30.31	33.73	1.79	1.4	1.61	0.89	1.18	1.53	6.19	6.46	6.18	0.3	0	0
Blood	B cells			T cells			Neutrophils			Macrophages			NK cells			Others
LysMCtrl	41.54	54.58	58.3	30.08	23.47	27.24	19.25	14.97	8.59	0.28	0.5	0.55	6.58	7.12	8.01	2.27	0	0
LysMΔZeb1	54.38	42.06	45.09	36.91	22.46	23.28	1.99	25.73	22.79	0.42	0.46	0.33	8.65	5.47	4.75	0	3.82	3.76
Fig. 2c
Monocytes	Tomato		GFP
Pancreas	34.31	47.51	65.69	52.49
Lung	56.22	51.96	43.78	48.04
Liver	54.98	54.5	45.02	45.5
Macrophages	Tomato		GFP
Pancreas	18.41	22.33	81.59	77.67
Lung	28.98	40.01	71.02	59.99
Liver	32.25	40.3	67.75	59.7
Neutrophils	Tomato		GFP
Pancreas	25.96	16.02	74.04	83.98
Lung	23.13	29.05	76.87	70.95
Liver	17.8	21.46	82.2	78.54
DCs	Tomato		GFP
Pancreas	41.96	80.42	58.04	19.58
Lung	68.36	69.63	31.64	30.37
Liver	64.09	69.62	35.91	30.38
Fig. 2f
	Spleen			Spleen			Lung (% of alveolar monocytes)			Lung (% of alveolar macrophages)			Lung (% of non-alveolar macrophages)			Liver (% of CD206low KuCs)			Liver (% of CD206high KuCs)			Pancreas
	LysMCtrl	LysMΔZEB1		LysMCtrl	LysMΔZEB1		LysMCtrl	LysMΔZEB1		LysMCtrl	LysMΔZEB1		LysMCtrl	LysMΔZEB1		LysMCtrl	LysMΔZEB1		LysMCtrl	LysMΔZEB1		LysMCtrl	LysMΔZEB1
	23.8	17.1		32.9	18.9		32.9	18.9		3.54	1.28		2.16	1.8		9.92	3.45		23.4	13.4		40.6	0
	22.8	19.5		23.3	18.9		23.3	18.9		3.73	1.59		2.7	5.09		5.39	2.54		15	9.73		40.4	31.2
	24.1	20		25.1	21.5		25.1	21.5		3.65	2.05		1.34	3.75		2.26	0.59		8.67	10.3		24.3	23.5

## Sheet: Fig. 3
Fig. 3a
	Days	LysMCtrl													Days	LysMΔZEB1
		4574_WT	4577_WT	4624_WT	4625_WT	4628_WT	4630_WT	4320_WT	4322_WT	4333_WT	4336_WT	4338_WT	4339_WT			4575_KO	4576_KO	4626_KO	4627_KO	4629_KO	4631_KO	4319_KO	4321_KO	4334_KO	4335_KO	4337_KO
	0	0	0	0	0	0	0	0	0	0	0	0	0		0	0	0	0	0	0	0	0	0	0	0	0
	5	8.37758	4.18879	8.37758	6.54498	8.37758	4.18879	0	4.18879	0	16.4201	0	21.4885		5	8.37758	12.8282	21.2058	8.37758	16.4934	9.42478	0	4.18879	14.0743	0	27.0701
	7	15.708	12.5664	31.4159	27.2271	37.6991	51.2917	4.18879	15.2577	0	14.4094	1.0472	25.2898		7	41.8879	16.7552	44.8452	31.4159	33.9292	52.1504	15.0796	12.0637	15.8336	15.6661	26.9758
	9	25.7192	40.3171	33.5103	24.9091	41.2858	43.9823	4.18879	12.5664	12.5664	15.0273	0	21.7712		9	41.8879	15.1215	40.9454	42.4743	32.6726	38.2751	14.5142	9.42478	16.0221	22.9336	28.7979
	12	41.1381	48.4028	24.7662	19.1807	23.0541	38.3142	4.18879	13.1319	0	15.8965	0	23.0802		12	28.7041	22.787	60.8579	30.9068	39.9862	41.1465	16.2106	12.158	44.1708	28.6513	53.4071
	14	34.8214	44.8159	32.0442	17.4358	31.4034	30.0424	4.18879	20.1795	0	18.4307	0	23.2792		14	50.3157	25.4553	75.8975	37.6541	26.5213	36.1283	22.1587	15.4147	40.6313	24.8814	50.1398
	16	37.5647	40.9944	34.5827	19.203	30.5614	26.1799	4.18879	20.6717	1.0472	22.6195	0	33.9606		16	31.3154	28.7045	68.2857	31.6882	30.3007	33.4056	23.5619	25.5935	47.459	38.4531	67.1044
	19	38.1683	56.3947	44.7865	17.9071	36.1849	23.5175	0	2.35619	0	16.2734	0	22.2006		19	47.6201	23.1431	79.7084	44.2745	34.4528	32.593	9.42478	4.18879	41.9403	4.18879	63.9942
	21	37.5316	38.0744	47.5009	16.4934	35.1494	28.0649	0	2.35619	2.35619	17.9594	0	26.6198		21	33.1534	28.8634	78.3304	41.1733	36.817	42.9929	21.1115	6.54498	38.2751	14.1372
	23	40.2511	48.0501	39.0886	9.42478	30.2745	33.2731	0	0	1.0472	18.326	0	32.7794		23	53.5459	29.5802	74.9458	53.5422	41.9968	46.9831	23.0907	6.54498	51.2603	25.9181	95.4248
	26	41.9528	51.9965	36.0789	10.9956	39.4592	21.656	0	0	2.35619	24.3578	0	34.3795		26	45.9456	28.7157	81.4276	51.9252	31.6899	45.1552	31.6358	21.2058	68.026	25.6563	118.752
	28	49.7168	54.1673	37.9002	9.42478	43.0513	21.5469	0	0	2.35619	28.6932	0	39.3437		28	74.3379	29.5202	81.5429	60.3657	37.2158	53.9846	33.7616	31.6358	65.1566	28.7456	136.167
	30							0	0	2.35619	34.4004	0	55.0407		30							31.8139	30.5153	56.4858	29.7614	147.655
	33	50.5445	67.7736	42.3487	9.42478	50.898	0	0	0	4.18879	41.9821	0	51.1451		33	74.5324	25.5851		61.4898	54.4023	49.7023	33.9292	28.914	63.3555	31.6358	158.65
	35							0	0	6.54498	44.7049	0	47.9093		35							33.9292	30.1593	61.5752	44.8619
	37	54.9046	56.0591	42.0273	6.54498	27.1233	0	0	0	6.54498	59.418	0	50.8373		37	73.084	24.838		78.2458	54.977	45.0672	33.3009	30.2745	60.7375	44.7153
	40							0	0	9.42478	63.4706	0	60.3814		40							37.3556	40.8826	92.1534	43.9823
	42	55.3496	69.5649	54.7973	2.35619	28.762	0	0	0	4.18879	58.4965	0	56.8105		42	73.7781	23.1865		71.776	58.6975	49.1735	50.5168	42.2021		69.6386
	44	59.8997	66.8349	46.6907	0	38.3511	0	0	0	6.54498		0	58.4336		44	70.9796	26.9172		72.1606	61.2927	49.0616	42.2021	42.9393		71.6283
	47	74.0224	71.4097	61.1612	0	41.4191	0	0	0	9.42478		0	63.6277		47	72.1559	31.4034		86.5748	84.4241	58.592	39.4793	42.0973		73.042
	49							0	0	16.7552		0	75.6077		49							51.941	41.5528		70.6858
	51	79.564	64.4774	72.6612	0	35.9365	0	0	0	21.2058		0	78.3304		51	88.1751	27.0763		86.3153	100.394	71.3924	54.9569	41.9717		73.2201
	54	106.513	80.0157	78.0123	0	36.9792	0	0	0	16.7552		0	93.9965		54	78.7508	30.7502		107.851	96.1683	69.5565	55.8156	41.4079		70.8743
	56			102.315	0	38.7851	0	0	0	16.7552		0	87.5457		56				117.506	110.029	82.4806	56.4858	44.5823		69.7434
	58							0	0	16.7552		0	90.4779		58							58.3917	51.6059		67.6594
	61							0	0	14.7236		0	85.179		61							54.2867	57.7844		63.5439
	65							0	0	37.6991		0	113.171		65							65.8687	67.8584		85.0115
	72							0	0	41.7455		0	112.375		72							68.6124	76.1522		78.4142
	77							0	0	33.7285		0	108.385		77							81.7359	98.4654		87.7095
	79							0	0	44.3488		0	132.103		79							89.9752	90.525		102.039
	82							0	0	44.6106		0	124.988		82							89.1772	91.0838		118.523
Fig. 3b								Fig. 3c								Fig. 3d
	% tumor-bearing mice			No of tumor-bearing / total														% tumor-bearing mice			No of tumor-bearing / total
	LysMCtrl	LysMΔZeb1		LysMCtrl	LysMΔZeb1				Volume			Mass					CellNo.	LysMCtrl	LysMΔZeb1		LysMCtrl	LysMΔZeb1
	58.333	100		7/12	11/11				LysMCtrl	LysMΔZeb1		LysMCtrl	LysMΔZeb1				750000	100	100		4/4	7/7
									333.928	482.313		372	510
									0	295.865		0	220				20000	25	75		1/4	3/4
									59.2992	378.584		80	300				4000	0	25		0/4	1/4
									0	264.54		0	288				800	25	50		1/4	2/4
									0	330.405		0	290
									109.568	125.541		220	80
									0	168.62		0	152
									40.6177	37.8998		60	41
									0			0
									103.702			234
									82.8751			141
Fig. 3e																										Fig. 3f					Fig. 3g
	Days	LysMCtrl													LysMΔZeb1												LysMCtrl	LysMΔZeb1
	0	66700	473000	239000	811000	58000	1140000	1650000	30190	176500	71790	25610	30380	27880	220000	387000	852000	584000	230400	98020	92200	28220	99910				14880	9096000				1.079	2.98992
	1	99200	774000	150000	415000	44800	670000	883000							153000	207000	691000	555000									1071000	5849000				0.655869	1.37316
	7	373000	4620000	1090000	3150000	91700	1430000	1760000	45270	159700	71520	37200	72250	32470	700000	1060000	3310000	840000	411800	231100	633300	73540	77570				58580	1573000				0.784948	1.62479
	14	83300		644000	934000	143000	5200000	1370000	45040	83480	52390	55520	98440	62180		3620000	3420000	1530000	111700	169300	699600	93030	82320				610100	155000				0.961063	0.224
	21	168000		1710000	2970000	85200	6680000	4730000	35290	76430	49940	31740	65950	42550		14200000	29700000	21200000	388800	166200	1989000	34380	48730				54930	113700				0.696991	0.204
																											66970	51700000				0.137	2.047
																											680000	99300000				0.178	0.605
																											34700	56400000				0.311
																											14000000					0.397
																											19000000					0.765
																																0.192
																																0.145
Fig. 3h																		Fig. 3i					Fig. 3j
	Days	LysMCtrl							LysMΔZeb1										LysMCtrl	LysMΔZeb1				LysMCtrl	LysMΔZeb1
	0	330000	111000	884000					979000	3070000	104000	1140000							9915000	20050000				0	0
	7	180000	7070	161000					40900	1140000	23800	136000							386700	54200				1	2
	14	38100	80900	12600000	287500	124600	1296000		39800	11600	36100	1860000	130400	54010	84400				3887000	61430000				5	7
	21	36300	104000	629900	9915000	386700	3887000		36130	1280000	293000	5454000	20050000	54200	61430000				34650	14300				6	8
																			19970	346000000				1	3
																			7264000	18600000				1	2
																				214000000					2

## Sheet: Fig. 4
Fig. 4b
	LysMCtrl	LysMΔZeb1
	1.06739	0.0917137
	0.936867	0.103925
	1.31	0.15
	0.76
Fig. 4d
	Unstimulated									LPS								IL-4
	time (h)	LysMCtrl			LysMΔZeb1			Beads only		time (h)	LysMCtrl			LysMΔZeb1				time (h)	LysMCtrl			LysMΔZeb1
	0	0	0	0	0	0	0	0		0	0	0	0	0	0	0		0	0	0	0	0	0	0
	0.333333	1694.5	2099.75	1876.88	1866	1651.25	2011.13	7.625		0.333333	1951.5	2294.25	1799.88	1537.63	1506	1757.63		0.333333	1640.25	1958.25	1834	2075.5	1870.63	2032.25
	0.666667	2152.75	2715.25	2388.38	2387.25	2159.88	2541	47.25		0.666667	2487.38	2897	2394.75	2163.75	2130.25	2270.13		0.666667	2184.63	2547	2379.13	2662.5	2452.75	2643.75
	1.33333	2531.25	3144.75	2761.88	2746.25	2474.88	2960.13	140.25		1.33333	2937.25	3364.88	2857.25	2536.63	2505.13	2674.13		1.33333	2516.75	2908	2776.63	2976.5	2751.25	2994.25
	1.66667	2621.5	3249.25	2848.5	2822.63	2552	3041.13	171.375		1.66667	3033.25	3507.5	2950.38	2646.38	2604.63	2788.75		1.66667	2543.5	2970.75	2833.75	3043.63	2797.25	3043.63
	2	2665.88	3349.13	2915	2866.25	2589	3097.5	195.5		2	3074	3572.13	3022.88	2700.13	2643.25	2862.63		2	2563.13	3030.38	2878.5	3078.13	2841.13	3076.75
	2.33333	2695.38	3374.75	2941.25	2885.5	2580.13	3108.5	194.375		2.33333	3075.13	3573.13	3006.88	2697.75	2605.25	2853.25		2.33333	2561.63	3062.88	2904.88	3092.75	2870.13	3069.38
	2.66667	2719.38	3411.25	2981.38	2923.38	2606.25	3128.25	203.375		2.66667	3062.75	3570.63	3009.5	2690.63	2590.63	2873.88		2.66667	2573.5	3079.38	2932.5	3105.38	2911.88	3096.63
	3	2743.5	3430.13	3002.75	2946.25	2624.38	3146.38	206.25		3	3049.63	3547.38	3000.38	2676	2548.63	2868.63		3	2585.63	3074.88	2994	3125.75	2928.13	3094.25
Fig. 4e
	Unstimulated								Stimulated
		LysMCtrl			LysMΔZeb1					LysMCtrl			LysMΔZeb1
	time	B091	B092	B094	B090	B093	B095		LPS	69.58	69.7	73.45	71.35	71.01	66.55
	5min	6.4	2.98	14.89	11.38	17.6	9.66		IL-4	64.16	62.01	64.83	62.23	62.95	70.6
	20min	28.99	40.43	38.74	38.53	40.97	40.08
	45min	59.71	63.79	63.92	64.51	63.76	69.72
	1h	61.4	63.49	67.86	67.16	68.62	65.43
	2h	79.65	80.53	82.5	82.96	84.24	83.19
	3h	89.72	91.73	90.72	92.69	91.47	92.21
Fig. 4f
		Unstimulated					LPS					IL-4
		LysMΔZeb1/ LysMCtrl					LysMΔZeb1/ LysMCtrl					LysMΔZeb1/ LysMCtrl
		litter pair 1	litter pair 2	litter pair 3			litter pair 1	litter pair 2	litter pair 3			litter pair 1	litter pair 2	litter pair 3
	Reference	1.0861	0.990771	0.992429		Reference	1.0313	1.06888	0.954015		Reference	0.92269	0.939993	1.11141
	CCL2		0.589252	0.693192		CCL2	0.155379	0.852842	0.983558		CCL2		1.00737	0.866134
	CCL5	1.0425	0.931138	1.45399		CCL3/ CCL4	0.266977	1.54507	1.16707		CCL5	0.962097	1.14585	1.16973
	CCL6	0.13022	0.361095			CCL5	0.669076	0.896118	1.11638		CCL6		0.719626
	CCL12	0.367726	0.748197	0.42109		CCL6	0.060409	0.51619	1.50503		CCL12	0.21496	1.17154	0.647472
	CCL22	0.337911	0.439924	0.455215		CCL12	0.10628	0.753931	0.660464		CCL22	0.180902	0.680315	0.767758
	CXCL16	0.506104	0.961181	0.793955		CCL17	0.250489	0.711179	1.76565		CXCL16	0.449621	0.98708	1.42921
	Chemerin	1.24177	0.580047	0.376215		CCL22	0.389778	0.651267	1.36983		Chemerin	1.75403	0.992892
	Cystatin C	1.00449	1.27368	1.08495		CXCL1	0.693474	1.0283	1.21531		Cystatin C	1.02566	1.05531	1.35845
	IGFBP-6	0.973789	0.966585	1.08502		CXCL2	0.77476	0.919798	1.16448		IL-4	1.13502	1.2053	0.745213
	Osteopontin	0.961153	1.00485	0.887911		CXCL10	0.226194	0.580781			Osteopontin	1.26049	1.21003	0.642258
	VEGF	1.27393	0.977267	1.07492		CXCL16	0.225404	0.707437	1.31535		VEGF	1.41282	1.31988	0.829947
						IL-1Ra	0.284645	0.718282
						IL-6	0.226378	0.939727	1.33503
						IL-12 p40	0.680903	0.893922	0.928398
						Lipocalin-2		0.968037	0.848187
						Osteopontin	0.725303	0.766928	1.03356
						TNF-a	0.805654	0.826054	1.29207
						VEGF	1.0036	0.781724	1.20657
Fig. 4g
	CCL2								CCL22								CXCL10								VEGF
	LysMCtrl			LysMΔZeb1					LysMCtrl			LysMΔZeb1					LysMCtrl			LysMΔZeb1					LysMCtrl			LysMΔZeb1
M0	740.69	1010.64	1137.55	978.36	843.64	865.6		M0	19.09	153	103.1	70.6	26.63	17.19		M0	312.9	1088.52	1203.57	596.27	179.72	141.92		M0	4395.65	4414.93	4229.32	4495.11	3941.39	3836.71
LPS	6733.38	3682.35	4516.14	3195.86	1181.47	1316.04		LPS	3291.85	920.99	970.25	693.23	106.85	136.03		LPS	13935.9	2223.3	3009.13	1459.35	387.57	533.64		LPS	3729.91	3854.74	3542.13	3771.68	3614.04	3955.04
IL-4	2244.74	1980.44	2592.65	1865.39	1156.76	1318.94		IL-4	159.84	141.28	123.54	76.78	18.97	29.24		IL-4	115.87	1056.92	1120.37	467.08	0	156.87		IL-4	1784.08	3721.62	3702.64	3540.67	3655.91	3884.63
Fig. 4h
		LysMΔZeb1/ LysMCtrl
		CCL2	CCL22	CXCL9	CXCL10
	litter pair 1	0.319748	0.429172	0.0901132	0.415644
	litter pair 2	0.228791	0.231488	0.0378122	0.647236
	litter pair 3	0.24	0.79	0.06	0.77

## Sheet: Fig. 5
Fig. 5d						Fig. 5e										Fig. 5f
		LysMCtrl	LysMΔZeb1					LysMCtrl			LysMΔZeb1							LysMCtrl																										LysMΔZeb1
	Arf3		0.5695				0h	145.229	134.939	64.1756	139.633	167.283	156.164				Vesicles	11	23	17	54	14	47	30	21	80	47	28	28	29	24	14	15	36	39	11	22	48	37	34	20	59	47	27	28	32	31	33	17
	Eps15		0.501419				4h	237.045	233.356	223.094	238.643	253.803	233.265				Multivesicular bodies	1	4	0	1	1	6	2	3	9	7	12	5	4	4	3	5	6	8	1	7	10	5	5	4	11	6	7	5	6	6	3	3
	Rab35		0.449115				16h	298.471	275.752	457.011	246.223	280.361	252.458				Electron-dense vesicles	0	3	1	2	3	6	5	8	7	6	6	3	7	2	1	1	2	3	1	3	6	5	4	2	7	6	9	8	4	8	16	3
	Rab37		-2.78871
	Rab43		0.910306
	Scamp5		0.787295
	Stx1a		-1.29455
	Stx6		0.569342
	Vamp3		0.341525
	Arf5	0.519031
	Rab6b	-0.728474
	Stx16	-0.589636
	Vamp8	0.812984
	Vti1b	0.627649
Fig. 5g
		CCL2								CCL22								CXCL10								VEGF
	M0	45.95	94.51	96.84	44.55	46.2514	60.58		M0	7.61	7.18	2.55	2.62	8.69929	7.24		M0	168.96	416.85	247.91	4687.31	6522.37	11596.1		M0	489.69	695.07	602.94	266.49	277.536	535.3
	LPS	2168.02	3245.11	2963.81	1345.95	1275.42	1170.65		LPS	2034.53	2520.79	1690.05	230.32	215.92	243.32		LPS	50000	50000	50000	12606.6	14811.5	11883.9		LPS	152.45	185.47	183.07	245.85	228.86	233.82
[truncated: 19 more columns]

## Sheet: Fig. 6
Fig. 6a													Fig. 6b
	time (h)	+ LysMCtrl BMBDs			+ LysMΔZeb1 BMBDs			KPC only						time (h)	+ LysMCtrl BMBDs			+ LysMΔZeb1 BMBDs			KPC only
	0	1	1.13519	1.23109	1.12583	0.941462	1.27637	1.05144	1.35609	0.905507				0	0	0	0	0	0	0	0	0	0	0	0	0
	4	1.55183	1.70916	1.7572	1.67438	1.50462	1.84937	1.23866	1.58721	1.08869				4	24	38	36	31	37	36	28	28	28	24	21	23
	8	1.81949	1.95003	1.977	1.91596	1.75331	2.07434	1.48406	1.82672	1.28997				8	34	43	41	35	40	39	34	35	33	31	26	29
	12	2.04255	2.13778	2.15366	2.1178	2.02318	2.2472	1.70083	2.03941	1.50738				12	44	48	45	42	47	42	40	39	35	34	29	36
	16	2.2447	2.2766	2.27985	2.2456	2.22936	2.34186	1.91339	2.22493	1.75342				16	54	53	51	49	52	47	44	43	39	36	35	38
	20	2.35737	2.36074	2.35823	2.33485	2.3463	2.38896	2.09115	2.33577	1.96619				20	66	60	60	59	60	57	51	50	44	41	41	44
	24	2.3955	2.39247	2.39169	2.37924	2.3825	2.40093	2.2315	2.38571	2.11235				24	78	70	72	71	70	69	60	54	49	45	47	50
	35.55	2.40269	2.40045	2.40062	2.3945	2.3959	2.4024	2.32749	2.39796	2.22033				28	89	82	84	85	84	84	68	59	55	52	55	56
	39.55	2.40299	2.4022	2.40226	2.3981	2.40042	2.4025	2.3631	2.40283	2.27815				32	97	93	93	94	95	95	78	65	63	59	61	65
	43.55	2.40443	2.40452	2.40278	2.40185	2.40049	2.40594	2.38905	2.40394	2.31917				36	99	99	99	99	100	100	88	71	69	68	68	70
	47.55	2.40554	2.40689	2.4035	2.40078	2.40491	2.40667	2.40182	2.40671	2.34954				40	100	100	100	100	100	100	95	78	78	76	76	80
														44	100	100	100	100	100	100	98	86	86	84	85	88
														48	100	100	100	100	100	100	99	93	93	91	93	93
Fig. 6c													Fig. 6d
														Migration induction														Migration inhibition
	time (h)	+ LysMCtrl BMBDs-CM			+ LysMΔZeb1 BMBDs-CM			+ KPC-CM							LysMCtrl					LysMΔZeb1				T cells only					LysMCtrl			LysMΔZeb1
	0	4.64309	4.83331	4.78765	4.58615	4.69618	5.00431	4.71603	4.98924					Solvent	1.15669	0.843308	0.788522	1.21148	1	0.319913	0.489663	0.595698	0.863762	0.265498	0.759515	0.714837		IgG	0.857577	1.14242	1	0.521877	0.407967	0.417239
	4	6.31689	6.7337	6.58281	6.01731	5.94961	6.69352	6.52316	6.68966					+CCL2	1.05695	0.843308	1.94579	0.904271	0.833977	0.850562	0.734494		1.15996					a-CCL2	0.614964	0.610193	0.389423	0.69975	0.73283	0.573832
	8	7.45381	7.82334	7.97076	7.25072	7.12206	8.0909	7.78706	8.01981					+CCL22	0.627494	0.654697	1.69365	1.28841	0.72973	0.78346	0.67646	0.625483	0.863762					a-CCL22	0.365975	0.868758	0.684753	0.621632	0.472871
	12	9.15038	10.244	9.98388	9.18791	8.77517	10.3705	9.64992	10.1627					+CCL2 + CCL22	0.745375	0.765325	0.846938	1.79163	0.61059	0.705477	0.696409	0.536128	0.88086
	16	10.5551	12.0733	11.37	10.3825	9.92176	11.9448	11.0794	11.7945					+CXCL10	0.723613	0.402249	0.926338	0.731971	1.11914	0.449764	0.763511	0.521236	0.833977
	24	14.2674	15.7915	15.7319	14.6067	14.4272	16.5809	15.3186	15.9573
	28	16.2748	18.6157	18.4711	16.8435	16.6358	19.1489	18.7837	19.4182
	32	18.7876	21.6194	21.7944	19.5107	19.1699	22.6326	22.7447	23.6189
	36	22.1199	25.2751	25.9328	23.3265	22.3948	26.7767	27.3101	28.5207
	40	26.4339	29.7627	31.0105	27.7512	26.5978	31.0518	32.8396	33.7095
	44	31.6128	35.5202	36.7414	33.6307	32.405	37.4284	38.4734	40.0555
	48	38.0767	41.9838	44.0569	39.8047	38.6672	44.8816	44.7372	47.2687
	52	46.5024	50.1627	53.4656	48.3964	47.4442	53.8444	52.8362	54.9494
	56	55.4901	58.9666	63.0621	57.6605	56.6065	63.4169	60.6786	63.8294
	60	64.8389	69.1172	73.582	67.2023	66.8379	74.0575	68.7617	72.7613
	64	74.9385	78.8467	82.8175	77.3913	76.5836	83.7937	76.3926	80.9055
	68	84.2137	87.0074	89.9158	86.2336	84.791	91.9498	83.542	88.5377
	72	92.2225	93.2595	95.2198	92.9484	91.6649	96.275	89.6363	94.1721
	76	97.0798	96.7743	97.3577	97.1776	95.2153	98.814	92.7699	97.0337
	80	99.7254	99.0505	99.2027	99.5807	97.431	99.9275	95.6451	98.6416
	84	99.9998	99.9316	99.7908	99.9614	98.5604	100	97.5353	99.437
	88	100	99.9989	99.9985	99.9992	99.5145	99.9988	98.8132	99.7562
	92	100	100	99.9999	99.9992	99.9064	99.9928	99.5718	99.8747
	96	100	99.9995	99.9997	100	99.9997	99.9995	99.8446	99.9457

## Sheet: Fig. 7
Fig. 7a														Fig. 7b										Fig. 7c								Fig. 7d
	CMT-93 s.c.						MC-38 s.c.
	CD8			cl. Casp. 3			CD8			cl. Casp. 3					% tumor-bearing mice				No of tumor-bearing / total						CD8			cl. Casp. 3				CD8
	LysMCtrl	LysMΔZeb1		LysMCtrl	LysMΔZeb1		LysMCtrl	LysMΔZeb1		LysMCtrl	LysMΔZeb1				LysMCtrl	LysMΔZeb1	NSG		LysMCtrl	LysMΔZeb1	NSG				LysMCtrl	LysMΔZeb1		LysMCtrl	LysMΔZeb1				time (d)	LysMCtrl
	0	1		1	0		76	20		1	0				56.25	89.47	100		9/16	17/19	5/5				3	4		0	0				3	18	12	18	25	18	16	19	21	15	30	38	32	40	19	22	14
	21	3		1	0		16	10		1	0														4	2		3	0				7	17	14	34	25	12	20	30	23	12	11	32	25	28	17	40	23
	34	10		2	1		13	63		1	0														6	0		1	1				10	27	23	74	44	113	19	24	69	21	122	10	33		26	62	17
	28	30		2	1		6	0		1	0														12	1		1	2				14	21	31	16	30	21	47	58	71	73	31	41	22	21	29	30	34
	39	3		2	1		8	13		1	0														10	6		3	0				21	97	87	94	95	64	95	43	51	27	45	85	99	258	49		137
	25	18		2	1		0	15		2	1														7	9		3	0
	50	24		2	2		9	59		2	1														17	10			0
	11	6			2		12	33		2	2														3	1
	6	9					0	27		2	2														10	2						cl. Casp. 3
	10	6					0	16		2	2														7	4							time (d)	LysMCtrl
	241	58					12	16		2															8	45							3	0	0	0	0	0	0	0	0	0	0
	180	94					1	12																	125	3							7	33.3333	0	44.4444	31.5789	16.6667	26.6667	8	4.7619	28	0	0	0	0	0	0	0
	227	72					3	19																	39	4							10	25	0	0	0	0	0	0	20	0	0	0	0	0	0	33.3	0
	201	39					3	1																	3	2							14	28.6	66.7	33.3	0	33.3		10	0	11.8	6.7	11.8	0	9.1	3.44828	0	4.7619
	139	120					3	0																	1	3							21	2.94118	0	1.96078	0	10.1449	0	17.0213	14.7059	4.61538	8.82353	2	7.92079	0	0	3.84615	2.77778
	212	45					1	0																	1	0
	136	18					0	4																	2	0
	184	72					1	3																	13	2
	101	59					1	5																	8	0						CCL2
	92	83					7	2																	28	0							time (d)	LysMCtrl							LysMΔZeb1
	88	9					0	0																	11	1							7	2	1	2	2	2	2	3	1	2	1	1	1	1	2	1	1
	101	12					1	0																	32	7							10	4	2	3	3	3	4	4	1	2	3	3	1	2	2
	102	9					10	1																	15	2							21	3	2	2	3	4	3	3	1	1	2	2	4	2	1	1	1
	151	16					1	0																	6	0
	119	26					0	1																	15	5
	84	77					1	2																	13	2
	89	75					0	3																	17	1
	148	73					0	0																	2	3
	75	76					0	0																	7	6
	31	82					1	0																	15	4						Fig. 7e
	324	21					0	2																	16	20
	112	12					1	2																	13	5							KPC lung coloies			MC-38 lung colonies
	37	17					1	1																	30	7							LysMCtrl	LysMΔZeb1		LysMCtrl	LysMΔZeb1
	37	64					0	3																		5							1.93333	16		0	0
	41	6					0	1																		0							5.375	16.9444		1	3.4
	67	0					0	1																		1							4.32051	11.6		4.7	2.60714
	71	0					1	0																		4							10.5	12.4861		8.95833	5.52083
	2	1					0	0																		2							2.91176	10.2526		9.125	3.29167
	0	17					4	4																		3							2.97436	10.5888		0	3.85
	0	25					0	2																		2								3.73289			1
	2	22					37	6																		0
	4	20					16	3																		4
	4	0					29	2																		0
	0	0					46	0																		4
	0	3					63	1																		3
	0	4					134	0																		10
	0	3					195	0																								Fig. 7g
	146	4					112	1
	218	11					72	0
	230	4					131	8																									hours	LysMCtrl							LysMΔZeb1							LysMCtrl + CD8+ T cell addition
	83	3					26	0																									0	0.720795	0.733062	0.70756	0.720795				0.869271	0.776597	0.908788	0.869271				0.691233	0.646566
	135	33					27	0																									12	1	1	1	1	1	1	1	1	1	1	1	1	1	1	1	1
	84	10					116	0																									24	1.13773	1.16137	1.19445	1.22768		0.78398	0.527272	1.28899	1.23552	1.34288	1.06113	0.812589	0.971396	0.686814	1.17175	0.974574
	118	8					95	6																									48	1.46474	1.57726	1.51935	1.30403	0.522112	1.46327	0.944852	1.33698	1.39972	2.12279	1.71362	1.27873	1.58853	1.20646	1.41005	1.21063
	114	13					199	4																									(post tumor-cell
	27	9					108	1																									seeding)
	19	8					13	10
		2					0	0
		6					4	0
		9					8	0
		110					68	9
		39					64	0																								Fig. 7h
		44					39	1
		10					49	1																									hours	LysMCtrl no T cells + DMSO				LysMΔZeb1 no T cells + DMSO				LysMCtrl + T cells + DMSO				LysMΔZeb1 + T cells + DMSO
		46					13	0																									12	1.25774	0.939783	0.802479		1.08735	0.928799	0.983851		0.803563	0.852384	0.848563		0.896861	1.01044	1.06344
		64					115	0																									36	1.22347	0.893846	0.882681		1.08411	0.935645	0.980248		0.744396	0.734627	0.686041		0.966476	0.900869	0.974768
		4					49	2																									(post CD8+
		13					10	10																									T cell addition)
		51					41	0
		26					221	3
		8					234	0
		18					111	9
		8					193	4
		33					216	0
		16					90	0
		33					51	7
		2					150	8
		18					91	25
		8					16	0
		4					3	7
		8					37	1
		0					11	0
		4					43	0
		2					27	0
		8					4	0
		1					21
		3					5
		8					11
		7					0
		23					0
		130					0
		68					0
		191					0
		371					2
		97					0
		104					0
		79					1
		57					2
		143					40
		6					9
		10					5
		18					2
		12					23
		9					0
		4					0
		1					0
		39					3
		23					4
		24
		0
		1
		0
		14
		26
		3
		4
		15
		2
		13
		1
		4
		2
		41
[truncated: 132 more columns]

## Sheet: Fig. S1
Fig. S1c
	Lung			Liver			Spleen			Pancreas			Body weight
	LysMCtrl	LysMΔZeb1		LysMCtrl	LysMΔZeb1		LysMCtrl	LysMΔZeb1		LysMCtrl	LysMΔZeb1		LysMCtrl	LysMΔZeb1
	0.08	0.16		1.38	1.275		0.07	0.068		0.29	0.283		28.3	26.5
	0.138	0.103		0.928	0.955		0.02	0.026		0.28	0.093		33.07	22.8
	0.115	0.115		1.08	0.996		0.02	0.06		0.181	0.379		23.77	26.6
	0.106	0.093		1.054	1.18		0.014	0.022		0.184	0.09		24.5	24.86
	0.175	0.151		1.37	1.468		0.096	0.077		0.267	0.205		23.25	25.55
	0.21	0.186		1.107	1.386		0.09	0.09		0.17	0.35		20.29	22.02
	0.245	0.148		1.681	1.132		0.085	0.053		0.349	0.174		33.52	21.36
	0.188	0.229		1.604	1.475		0.118	0.093		0.388	0.278		28.31	34.95
	0.492	0.197		1.535	1.41		0.137	0.092		0.467	0.314		27.03	33.94
	0.207	0.231		1.324	1.61		0.136	0.078		0.454	0.306		27.47	26.8
	0.167			1.509			0.13	0.156		0.202			26.79	27.77
							0.119	0.17					30.32	27.04
								0.105						31.33
Fig. S1g										Fig. S1h
											Cytotoxic T cells						T helper cells
		LysMCtrl			LysMΔZeb1						LysMCtrl		LysMΔZeb1				LysMCtrl		LysMΔZeb1
	Colon	3.77				5.91	5.14			Pancreas	3.8	7.2	12	13.2		Pancreas	16.3	18	18.5	22.8
	Lung	6.45	2.31	3.98	3.91	6.15	5.56			Lung	8.9	11.5	11.6	13		Lung	10.5	14.8	18.4	18.8
	Spleen	2.57	1.76	2.19	2.15	3.85	2.95			Liver	7.1	6.4	6.3	6.8		Liver	10.4	13.9	13.9	13.9
	Blood	0.68	0.16	0.77	1.28	0.3	0.21			Blood	9.9	9.1	9.6	9.8		Blood	12.9	15.3	15.6	17.6

## Sheet: Fig. S2
Fig. S2d
		Monocytes						Macrophages						Neutrophils						Dendritic cells
		Tomato		GFP				Tomato		GFP				Tomato		GFP				Tomato		GFP
	Pancreas	100	100	0	0		Pancreas	99.17	99.49	0.83	0.51		Pancreas	99.84	99.79	0.16	0.21		Pancreas	100	100	0	0
	Lung	100	100	0	0		Lung	99.97	100	0.03	0		Lung	99.97	100	0.03	0		Lung	100	100	0	0
	Liver	99.91	100	0.09	0		Liver	99.93	99.96	0.07	0.04		Liver	100	99.8	0	0.2		Liver	100	100	0	0
Fig. S2f
		LysMCtrl								LysMΔZeb1
	Pancreas	0	11.1111	25	33.3333					0	0
	Lung	0	0	0	0	5.88235	0	0	33.3333	0	0	0
	Colon	28.5714	0	0	14.2857					0	0
Fig. S2h
	LysMCtrl	LysMΔZeb1
	31	62.3
	53.6	63.3
	57.6	59.1

## Sheet: Fig. S3
Fig. S3a					Fig. S3b					Fig. S3c
	LysMCtrl	LysMΔZeb1				LysMCtrl	LysMΔZeb1				LysMCtrl	LysMΔZeb1
	1	0				2	1				5	2.2
	1	1				2	2				23	18.6
	1	1				2	2				12.2	18.6
	1	1				2	2				26.2	18.6
	2	1				2	2				14.8	30.4
	2	1				4	4				4	8.4
	3	2				4	4					6.2
		2				4	4
		3				4	4
						4	4
						4
Fig. S3d																				Fig. S3e
	days (d)	LysMCtrl								LysMΔZeb1											LysMCtrl	LysMΔZeb1
	d7	15.4	6.2	11.4	10.4	17.2	10.6			15.6	8	12.6	13.6	11.6	13.2	11.2					1.03782	0.926998
	d10	15.1667	20	20	17.2	12.8	5.6	14		11.2	17.2	14.4	18	7.8	13.2						0.746742	0.500888
	d14	12.2	14.8	7.2	13.8	17.4	13.2			8	11.4	10.6	10.4	6.8	16.8						1.24208	1.18003
	d21	16	14	18.2	13.8	25.4	34.6	33.3333		18	20.2	35.2	9.4	22.2	27.6	27	11.4				0.488175	3.44418
																					1.53743	0.894797
Fig. S3f
	days	Cx3cr1Ctrl							Cx3cr1ΔZeb1
	0	130440	8070	701340	723652	661652	1.45265e+06		291840	147540	34240	67340	179240	22740	17840	801752	515952	1.33965e+06	1.52765e+06	635052
	7	3900590	2612590	3091590	2155870	3416870	7513870		1823590	5605590	11150	1801590	15831590	4381590	5063590	3811870	3822870	6082870	16300870	1890870
	14	16664600	31754600	20794600	16003290	3715290	16793290		20974600	12254600	685800	59824600	21724600	4115600	7949600	16643290	40923290	45013290	44213290	29213290
	18	83225700	59895700	24995700	34004740	33244740	30654740		50755700	105815700	292515700	34885700	402815700	3783700	9408700	26354740	189804740	295504740	231404740	75754740
	21				223745900	69215900	221545900									328245900	621045900	241845900	582945900	163545900
Fig. S3g
	days	Ly6gCtrl									Ly6gΔZeb1
	0	652066	445666	438566	440766	451166	246366	574566	220866	580966	389766	570566	264166	214066	444566	350566	378066
	7	2790000	2982000	4492000	2704000	857500	465200	1484000	763900	1200000	10640000	1576000	903500	9650000	1808000	690100	869700
	14	1899000	15830000	1466000	1715000	2688000	1159000	5848000	1548000	8230000	8994000	3578000	3434000	1693000	2920000	5331000	6628000
	18	4559650	102475650	9074650	3883650	9612650	2586650	18905650	13735650	15605650	114275650	27555650	22695650	33945650	10195650	12535650	5812650
	21	13299290	205669290	14329290	21169290	18079290	13779290	33199290	12469290	31629290	135369290	56369290	91759290	134069290	28069290	15519290

[truncated: 6 more sheets: Fig. S4, Fig. S5, Fig. S6, Fig. S8, Fig. S9, Fig. S10]
